# Supplementary material for: Urban slum structure: integrating socioeconomic and land cover data to model slum evolution in Salvador, Brazil
Source: Int J Health Geogr. 2013 Oct 20;12:45. doi: 10.1186/1476-072X-12-45 (PMC3924348; doi:10.1186/1476-072X-12-45)
Supplement: Additional file 1 — Fuzzy confusion matrix. [file 1476-072X-12-45-S1.xls]

## Sheet: Sheet1
Map Class	Vegetation	Corrugated	Tile	White	Pavement	Sand	Exposed Dirt	Heterogeneous	Sites	User’s	Weighted User’s Accuracy
										Accuracy
Vegetation	181	5	0	0	3	0	3	3	195	0.928	0.96
Corrugated	9	113	2	0	13	1	3	23	164	0.689	0.713
Tile	4	7	23	0	1	0	0	2	37	0.622	0.643
White	2	0	0	10	1	2	1	0	16	0.625	0.646
Pavement	9	6	0	2	39	5	3	3	67	0.582	0.602
Sand	8	0	0	0	1	27	0	1	37	0.73	0.755
Exposed Dirt	4	0	0	0	0	1	22	0	27	0.815	0.843
Sites	217	131	25	12	58	36	32	32	543
Producers Accuracy	0.834	0.863	0.92	0.833	0.672	0.75	0.688	N/A	0.764
Weighted Producers Accuracy	0.863	0.892	0.951	0.862	0.695	0.776	0.711	N/A
Overall Accuracy and Kappa										76.427	K = 0.681
Overall Weighted Accuracy										79.041
